# Supplementary material for: Patterns of Routes of Administration and Drug Tampering for Nonmedical Opioid Consumption: Data Mining and Content Analysis of Reddit Discussions
Source: J Med Internet Res. 2021 Jan 4;23(1):e21212. doi: 10.2196/21212 (PMC7813634; doi:10.2196/21212)
Supplement: Multimedia Appendix 2 [file jmir_v23i1e21212_app2.xlsx]

## Sheet: Foglio 1
Subreddits	2014	2015	2016	2017	2018
opiates	x	x	x	x	x
OpiatesRecovery	x	x	x	x	x
lean	x	x	x	x	x
heroin	x			x	x
suboxone	x	x	x	x	x
PoppyTea	x	x	x	x	x
Methadone	x	x	x	x	x
Opiatewithdrawal	x	x	x	x	x
fentanyl		x	x	x	x
codeine	x	x	x	x	x
HeroinHeroines					x
heroinaddiction		x	x	x	x
oxycodone	x	x	x	x	x
opiatescirclejerk	x	x	x	x	x
loperamide			x	x	x
Opiate_Withdrawal				x	x
OpiateAddiction			x	x	x
PoppyTeaUniversity				x	x
random_acts_of_heroin	x	x	x	x	x
Norco			x	x	x
GetClean				x	x
0piates	x	x	x	x	x
zubsolv	x			x	x
oxycontin	x	x	x
CodeineCowboys		x	x	x
OurOverUsedVeins	x	x	x	x	x
LeanSippersUnited				x
HopelessJunkies			x	x
KetamineCuresOPIATES				x
AnarchyECP	x		x	x
PSTea			x
glassine	x	x	x	x
