# Supplementary material for: Patterns of Routes of Administration and Drug Tampering for Nonmedical Opioid Consumption: Data Mining and Content Analysis of Reddit Discussions
Source: J Med Internet Res. 2021 Jan 4;23(1):e21212. doi: 10.2196/21212 (PMC7813634; doi:10.2196/21212)
Supplement: Multimedia Appendix 3 [file jmir_v23i1e21212_app3.xlsx]

## Sheet: Foglio 1
	Min term count	Vector size	Context window	Negative Sampling	Training Epochs
word2vec	5	256	5	10	200
GloVe	5	256	10	-	300
